# Supplementary material for: Daily singing of adult songbirds functions to maintain song performance independently of auditory feedback and age
Source: Commun Biol. 2024 May 18;7:598. doi: 10.1038/s42003-024-06311-5 (PMC11102546; doi:10.1038/s42003-024-06311-5)
Supplement: Supplementary file 4 — Supplementary Data [file 42003_2024_6311_MOESM4_ESM.xlsx]

## Sheet: Fig. 1
Category	BirdID	Syllable pitch		Motif amplitude		Motif duration
		post1d (% change)	post2w (% change)	post1d (% change)	post2w (% change)	post1d (% change)	post2w (% change)
SS	blu17ppl6	-4.52929	-1.41304	-8.90365	1.26695	-4.45307	-2.77023
SS	blu19red17	-0.305545	-0.16052	-6.4557	2.84865	-3.4615	0.505711
SS	blu80ppl39	-2.19547	-2.17451	-3.97485	1.13935	-4.78867	-1.58124
SS	mgt56ppl64	0.183844	-0.179068	0.7608	1.4806	-1.68657	-0.48318
SS	mgt67ylw50	-1.24774	-2.85108	-0.0426	2.5867	-7.75353	0.562646
SS	wht32red84	-1.75147	-2.02975	-2.42445	1.8344	-1.04084	-3.96447
SS	ylw69red26	-1.12908	1.10514	-3.96335	-5.31785	-3.87335	-1.53991
SS	ylw92wht65	-0.21385	-0.329325	0.58255	0.75845	-15.4911	-3.92951
SS	wht78wht65	-3.02889	-1.94725	-5.18955	-1.28225	-1.80884	-1.63759
SS	mgt52mgt41	-5.17428	0.902956	-10.7605	1.4944	-0.0645911	-0.167937
Intact control	blk14red5	-0.177907	1.3241	1.53846	0.230769	-2.25096	0.52682
Intact control	blk16mgt53	0.54588	1.00561	-0.547046	-1.31291	3.83223	2.02776
Intact control	mgt20wht82	1.29058	1.13307	-1.05541	0.0659631	-0.234152	-3.01357
Intact control	mgt94red57	-1.32742	-1.13408	0.548446	1.00548	0.843884	2.3046
Intact control	org39blk53	-0.522176	-0.782454	-0.0749625	-0.674663	-0.737847	-1.58548
Intact control	org48mgt67	-0.186232	0.841405	0.612245	1.32653	1.30086	0.349129
Intact control	wht11slv17	-0.651549	-0.200656	-0.67659	-0.947226	0.857909	1.13941
Intact control	ylw4blk48	0.061192	-1.51044	-0.0883392	1.32509	0.155541	-0.570318
Intact control	blk76wht35	1.38007	0.297685	0.817996	0.613497	1.76945	4.06501
Night weight cont	blk79mgt6	0.563044	-0.279834	1.672	1.44282	-0.976141	-0.352443
Night weight cont	blu19wht70	1.76094	0.940963	0.588429	0.919355	0.771872	0.386898
Night weight cont	mgt71red27	-0.369528	0.303829	1.83341	2.92849	-0.802253	2.61574
Night weight cont	org22slv79	-0.247042	-0.561648	-0.776029	-0.134736	-0.611412	0.449141
Night weight cont	red80ylw64	0.11413	0.630566	1.62479	1.23428	0.0198193	0.422143
Night weight cont	ylw4mgt54	1.95501	1.15729	0.971772	-0.447876	-1.82455	-0.79855
Night weight cont	ylw15blk2	0.451783	0.700396	-1.28346	1.29624	-1.92574	-1.96663
Night weight cont	mgt31ylw18	0.539525	1.07345	0.824878	0.800652	0.791681	0.48865

## Sheet: Fig. 2A
% change in syllable pitch
Day of SS	Bird ID
	blu17ppl6	blu19red17	blu80ppl39	mgt56ppl64	mgt67ylw50	ylw69red26	ylw92wht65	wht78wht65	mgt52mgt41
pre1d	0	0	0	0	0	0	0	0	0
SS1d	NaN	NaN	-0.1159	NaN	1.8404	NaN	NaN	NaN	1.1142
SS2d	NaN	1.4273	NaN	-3.6869	NaN	NaN	NaN	0.2513	NaN
SS3d	-1.5991	1.1488	-1.1637	-3.0351	-2.2103	NaN	-3.5938	0.0257	NaN
SS4d	NaN	NaN	-0.7892	-3.9735	-2.9877	NaN	-2.16	-0.9345	NaN
SS5d	NaN	NaN	NaN	-3.2916	-3.4617	NaN	-2.8689	NaN	NaN
SS6d	NaN	NaN	-1.0053	NaN	-3.8268	NaN	-1.3616	NaN	NaN
SS7d	NaN	-1.9837	NaN	NaN	-3.3197	NaN	-0.607	-1.0376	NaN
SS8d	NaN	NaN	NaN	NaN	-3.2272	NaN	NaN	-2.6242	NaN
SS9d	NaN	NaN	-1.223	NaN	NaN	NaN	NaN	NaN	NaN
SS10d	NaN	NaN	NaN	NaN	-1.2849	NaN	-2.1161	NaN	NaN
SS10d	NaN	NaN	NaN	NaN	-1.9541	-2.4222	-3.7272	-7.4314	NaN
SS12d	NaN	NaN	NaN	NaN	NaN	NaN	NaN	NaN	NaN
SS13d	NaN	NaN	NaN	NaN	NaN	2.9336	-3.0861	NaN	NaN
SS14d	NaN	NaN	NaN	NaN	0.5703	NaN	NaN	-2.4128	NaN
post1d	-4.5295	-0.3055	-2.3101	-5.1744	0.1847	-1.2477	-3.0285	-1.1292	-0.2132

## Sheet: Fig. 2B
% change in motif amplitude
Day of SS	Bird ID
	blu17ppl6	blu19red17	blu80ppl39	mgt56ppl64	mgt67ylw50	ylw69red26	ylw92wht65	wht78wht65	mgt52mgt41
pre1d	0	0	0	0	0	0	0	0	0
SS1d	NaN	NaN	-2.3223	NaN	-2.4395	NaN	NaN	NaN	-4.7584
SS2d	NaN	-15.0315	NaN	-7.6801	NaN	NaN	NaN	-11.3795	NaN
SS3d	-13.6375	-11.8228	-9.1537	-8.7932	-7.1533	NaN	-8.1102	-12.4159	NaN
SS4d	NaN	NaN	-15.2906	-9.1644	-11.5596	NaN	-4.5203	-12.774	NaN
SS5d	NaN	NaN	NaN	-5.9293	-9.7778	NaN	-3.9318	NaN	NaN
SS6d	NaN	NaN	-18.5825	NaN	-11.5403	NaN	-3.4973	NaN	NaN
SS7d	NaN	-12.9884	NaN	NaN	-14.2994	NaN	-3.5988	-19.1726	NaN
SS8d	NaN	NaN	NaN	NaN	-18.4962	NaN	NaN	-22.2239	NaN
SS9d	NaN	NaN	-5.3218	NaN	NaN	NaN	NaN	NaN	NaN
SS10d	NaN	NaN	NaN	NaN	-17.802	NaN	-1.0369	NaN	NaN
SS10d	NaN	NaN	NaN	NaN	-16.3802	-5.4503	-1.4381	-22.9401	NaN
SS12d	NaN	NaN	NaN	NaN	NaN	NaN	NaN	NaN	NaN
SS13d	NaN	NaN	NaN	NaN	NaN	-4.3928	3.5414	NaN	NaN
SS14d	NaN	NaN	NaN	NaN	-8.098	NaN	0.5744	-17.6258	NaN
post1d	-8.90365	-6.4557	-3.97485	0.7608	-0.0426	-3.96335	0.58255	-5.18955	-10.7605

## Sheet: Fig. 2C
% change in motif duration
Day of SS	Bird ID
	blu17ppl6	blu19red17	blu80ppl39	mgt56ppl64	mgt67ylw50	ylw69red26	ylw92wht65	wht78wht65	mgt52mgt41
pre1d	0	0	0	0	0	0	0	0	0
SS1d	NaN	NaN	0.722	NaN	-2.4697	NaN	NaN	NaN	-5.0462
SS2d	NaN	-1.3798	NaN	-0.1278	NaN	NaN	NaN	-3.3154	NaN
SS3d	3.1795	-2.5081	-2.897	0.7097	2.7301	NaN	0.0434	-4.1709	NaN
SS4d	NaN	NaN	-3.7834	-0.5594	3.7209	NaN	-2.4002	-4.0913	NaN
SS5d	NaN	NaN	NaN	0.9456	4.1724	NaN	-2.5652	NaN	NaN
SS6d	NaN	NaN	-3.868	NaN	2.9492	NaN	-2.4206	NaN	NaN
SS7d	NaN	-3.6613	NaN	NaN	3.7105	NaN	-2.0342	-6.0724	NaN
SS8d	NaN	NaN	NaN	NaN	-0.548	NaN	NaN	-5.3503	NaN
SS9d	NaN	NaN	1.5121	NaN	NaN	NaN	NaN	NaN	NaN
SS10d	NaN	NaN	NaN	NaN	3.1999	NaN	-0.7966	NaN	NaN
SS10d	NaN	NaN	NaN	NaN	0.5344	-9.4057	-1.9721	-2.422	NaN
SS12d	NaN	NaN	NaN	NaN	NaN	NaN	NaN	NaN	NaN
SS13d	NaN	NaN	NaN	NaN	NaN	-13.977	-0.2676	NaN	NaN
SS14d	NaN	NaN	NaN	NaN	-1.62	NaN	-1.7981	-4.5113	NaN
post1d	-4.45307	-3.4615	-4.78867	-1.68657	-7.75353	-3.87335	-15.4911	-1.80884	-0.0645911

## Sheet: Fig. 3A
% change in syllable pitch
Day of SS	Bird ID
	blu17ppl6	blu80ppl39	mgt52mgt41	wht78wht65	ylw69red26
pre1d	0	0	0	0	0
post1d	-4.5295	-2.3101	-5.1744	-3.0285	-1.1292
post2d	-3.7381	-3.2621	-10.5292	-4.5071	-0.4819
post3d	-2.419	-1.987	-9.0433	-4.1802	0.0836
post4d	-1.199	-0.6097	-4.3444	-2.9535	0.4337
post5d	-1.0434	-0.8871	-7.4224	-2.3831	0.6404
post6d	-1.2476	-1.0975	-10.238	-1.9045	-0.3001
post7d	-1.3147	-2.0875	-7.0745	-0.9665	0.5425
post14d	-1.4134	-2.1745	0.9029	-1.9471	1.105

## Sheet: Fig. 3B
% change in motif amplitude
Day of SS	Bird ID
	blu17ppl6	blu80ppl39	mgt67ylw50	ylw69red26	ylw92wht65
pre1d	0	0	0	0	0
post1d	-8.90365	-3.97485	-2.42445	-5.18955	-10.7605
post2d	-7.16595	-0.3321	-2.2391	-4.50805	-7.1239
post3d	-4.7374	0.0502	-0.4515	-2.65805	-5.55315
post4d	-5.1937	1.1793	2.05665	-2.3007	-5.3878
post5d	-4.5165	0.9681	2.7122	-2.2415	-4.23945
post6d	-2.04025	-0.25435	3.30845	-3.0355	-3.95675
post7d	-0.9461	0.83505	3.44305	-1.88045	-3.93415
post14d	1.26695	1.13935	1.8344	-1.28225	1.4944

## Sheet: Fig. 3C
% change in motif duration
Day of SS	Bird ID
	blu17ppl6	blu80ppl39	mgt67ylw50	ylw69red26	ylw92wht65
pre1d	0	0	0	0	0
post1d	-4.4531	-4.7887	-7.7535	-3.8734	-15.4911
post2d	-3.3815	-3.3928	-7.3796	-3.1959	-13.1397
post3d	-2.6969	-2.1519	-9.3636	-0.2327	-12.0071
post4d	-2.6861	-2.3665	-5.2403	-2.149	-7.9912
post5d	-2.0151	-1.8567	-3.7398	-2.2511	-1.7977
post6d	-2.8539	-1.6453	-0.0911	0.0032	-4.2773
post7d	-2.5213	-1.9693	-0.4211	-1.0821	-5.7208
post14d	-2.7702	-1.5812	0.5626	-1.5399	-3.9295

## Sheet: Fig. 4
Category	BirdID	Syllable pitch		Motif amplitude		Motif duration
		post1d (% change)	post2w (% change)	post1d (% change)	post2w (% change)	post1d (% change)	post2w (% change)
SS & deaf	blk6ylw57	-1.44848	-0.973756	0.478524	2.89311	-0.730577	5.63079
SS & deaf	blk83wht25	-0.773613	1.37412	-3.09971	0.495315	-1.19221	-4.46417
SS & deaf	org87red58	-2.22845	-0.292899	-0.592777	1.90382	-8.06702	31.9727
SS & deaf	ppl1red56	-0.420434	4.52891	-5.86465	0.281971	0.181729	0.0309539
SS & deaf	ylw34mgt86	-1.35298	-1.64339	-3.47526	-2.15178	-6.30598	-10.8205
SS & deaf	wht27blk27	-5.90191	-1.3436	-5.3489	-1.26793	-0.531208	14.7558
Intact control	blk14red5	-0.177907	1.3241	1.53846	0.230769	-2.25096	0.52682
Intact control	blk16mgt53	0.54588	1.00561	-0.547046	-1.31291	3.83223	2.02776
Intact control	mgt20wht82	1.29058	1.13307	-1.05541	0.0659631	-0.234152	-3.01357
Intact control	mgt94red57	-1.32742	-1.13408	0.548446	1.00548	0.843884	2.3046
Intact control	org39blk53	-0.522176	-0.782454	-0.0749625	-0.674663	-0.737847	-1.58548
Intact control	org48mgt67	-0.186232	0.841405	0.612245	1.32653	1.30086	0.349129
Intact control	wht11slv17	-0.651549	-0.200656	-0.67659	-0.947226	0.857909	1.13941
Intact control	ylw4blk48	0.061192	-1.51044	-0.0883392	1.32509	0.155541	-0.570318
Intact control	blk76wht35	1.38007	0.297685	0.817996	0.613497	1.76945	4.06501
Night weight cont	blk79mgt6	0.563044	-0.279834	1.672	1.44282	-0.976141	-0.352443
Night weight cont	blu19wht70	1.76094	0.940963	0.588429	0.919355	0.771872	0.386898
Night weight cont	mgt71red27	-0.369528	0.303829	1.83341	2.92849	-0.802253	2.61574
Night weight cont	org22slv79	-0.247042	-0.561648	-0.776029	-0.134736	-0.611412	0.449141
Night weight cont	red80ylw64	0.11413	0.630566	1.62479	1.23428	0.0198193	0.422143
Night weight cont	ylw4mgt54	1.95501	1.15729	0.971772	-0.447876	-1.82455	-0.79855
Night weight cont	ylw15blk2	0.451783	0.700396	-1.28346	1.29624	-1.92574	-1.96663
Night weight cont	mgt31ylw18	0.539525	1.07345	0.824878	0.800652	0.791681	0.48865

## Sheet: Fig. 5
Category	BirdID	Age (dph)	Syllable pitch	Motif amplitude	Motif duration
			post1d (% change)	post1d (% change)	post1d (% change)
old adult	blu81blk6	511	-3.993	-4.1823	-3.87448
old adult	mgt5blk36	740	-4.77233	-5.26055	-3.54435
old adult	org26blu44	396	-3.8315	-4.37985	-1.93585
old adult	wht51org37	460	0.245261	-1.6705	1.01906
old adult	ylw1red60	809	0.30011	-0.0247	-1.27763
old adult	red47wht46	493	1.8071	-0.57645	-3.71399
young adult	mgt56blk39	127	-1.85738	-0.73747	2.13979
young adult	org82wht6	127	2.57511	1.48741	-1.00191
young adult	blu17ppl6	100	-4.52929	-8.90365	-4.45307
young adult	blu19red17	100	-0.30555	-6.4557	-3.4615
young adult	blu80ppl39	123	-2.19547	-3.97485	-4.78867
young adult	mgt56ppl64	123	0.183844	0.7608	-1.68657
young adult	mgt67ylw50	100	-1.24774	-0.0426	-7.75353
young adult	wht32red84	123	-1.75147	-2.42445	-1.04084
young adult	ylw69red26	100	-1.12908	-3.96335	-3.87335
young adult	ylw92wht65	100	-0.21385	0.58255	-15.4911
young adult	wht78wht65	100	-3.02889	-5.18955	-1.80884
young adult	mgt52mgt41	100	-5.17428	-10.7605	-0.06459

## Sheet: Fig. 6A-B
Bird ID	SS 1d (% change)	SS 5d (% change)	SS 9d (% change)	SS 13d (% change)
r94s93	598.5	229.7	241.003	208
k45r25	-12.2	-58	-34.0311	-9.7224
o86p7	37.2	-6.1	-17.681	51.0982
w55y88	1047.7	-15.4	46.7246	-28.274
s46y32	-40	-26.4	-17.5164	-5.5411
k45w11	490.1	474.3	402.564	554.753
y91w25	74.6	-34	-24.4844	-71.2443
k72o84	64.6	40	23.9351	47.3058
s49w23	1522.7	1432.6	644.605	244.032
b51y33	136.6	32.4	-22.617	49.0238

[truncated: 1 more sheets: Fig. 6C]
